# Supplementary material for: Bovine NMRAL2 Protein Blunts Nitric Oxide Production and Inflammatory Response in Mycobacterium bovis Infected Bovine Lung Epithelial Cells
Source: Cells. 2024 Nov 24;13(23):1953. doi: 10.3390/cells13231953 (PMC11640032; doi:10.3390/cells13231953)
Supplement: Supplementary file 1 [file cells-13-01953-s001.zip]

Archive with 1 entries (1 files):
- cells-3318982-supplementary.pdf
